# Supplementary material for: A case series and review of canine idiopathic osteonecrosis of the jaw
Source: Front Vet Sci. 2025 May 27;12:1614645. doi: 10.3389/fvets.2025.1614645 (PMC12148862; doi:10.3389/fvets.2025.1614645)
Supplement: Supplementary file 1 [file Table_1.XLSX]

## Sheet: Sheet1
Case #	Neutrophils	Lymphocytes	Monocytes	Eosinophils	Thrombocytes	PCV	Albumin	Globulins	T4	Triglycerides	Cholesterol
1	8400 (2394-7514/uL)	N	1820 (88-1024/uL)	N	641 (165-430 K/uL)	28% (39-58)	2.1 (2.7 - 3.9 g/dL)	5.2 (2.2 - 3.7 g/dL)	<0.5 (0.8 - 3.5 ug/dL)	NA	254 (131-346 mg/dL)
	N	N	N	1463 (0-1200/mL)	511 (170-400 K/uL)	31% (36-60)	2.5 (2.7 - 4.4 g/dl)	4.4 (1.6 - 3.6 g/dL)	<0.5 (0.8 - 3.5 ug/dL)	230 (29-291 mg/dL)	304 (92-324 mg/dL)	1+ Lipemia
	N	N	N	N	518 (170-400 K/uL)	32 % (36-60)
2	N	N	N	N	N	N	2.8 (2.7 - 3.9 g/dL)	4.0 (2.4 - 4.0 g/dL)	1.8 (1.0 - 4.0 ug/dL)	62 (20 - 150 mg/dL)	152 (131-345 mg/dL)
	13283 (2940-12670/uL)	N	N	N	N	N	2.4 (2.7 - 3.9 g/dL)	5.3 (2.4 - 4.0 g/dL)	1.7 (1.0 - 4.0 ug/dL)	NA	116 (131-345 mg/dL)
3	N	N	N	N	N	N	3.1 (2.7 - 4.4 g/dL)	3.0 (1.6 - 3.6 g/dL)	NA	NA	224 (92-324 mg/dL)
	N	N	N	N	N	N	3.1 (2.7 - 4.4 g/dL)	3.0 (1.6 - 3.6 g/dL)	NA	NA	NA
4	30,000 no normal range given	N	noted as elevated, no result given	N	N	N	2.5 * low	not reported	0.5 *
5	N	N	N	N	N	N	3.7 (2.5 - 4.4 g/dL)	3.0 (2.3 - 5.2 g/dL)	NA	NA	NA	3+ lipemia
6	N	N	N	N	N	N	3.1 (2.7 - 3.9 g/dL)	4.5 (2.4 - 4.0 g/dL)	1.8 (1.0 - 4.0 ug/dL)	NA	165 (131-345 mg/dL)
	N	N	N	N	N	N	3.3 (2.3 - 4.0 g/dL)	4.0 (2.5 - 4.5 g/dL)	NA	NA	185 (110-320 mg/dL)
7	N	N	N	N	152 (170-400 K/uL) adequate	N	2.9 (2.7 - 4.4 g/dL)	3.4 (1.6 - 3.6 g/dL)	1.7 (0.8 - 3.5 ug/dL)	NA	NA
8	N	N	N	N	473 (170-400 K/uL)	N	2.5 (2.7 - 4.4 g/dL)	4.1 (1.6 - 3.6 g/dL)	1.0 (0.8 - 3.5 ug/dL)	63 (23-291 mg/dL)	210 (93-324 mg/dL)
	N	N	847 (7-840 /uL)	N	N	N	2.4 (2.7 - 4.4 g/dL)	4.0 (1.6 - 3.6 g/dL)	1.3 (0.8 - 3.5 ug/dL)	55 (23-291 mg/dL)	243 (93-324 mg/dL)
9	N	N	N	N	427 (170-400 K/uL)	N	3.1 (2.7 - 4.4 g/dL)	2.6 (1.6 - 3.6 g/dL)	NA	75 (23-291 mg/dL)	264 (93-324 mg/dL)
10	15,940 (2000-12000/uL)	N	2220 (300-2000/uL)	N	N	N	3.1 (2.3 - 4.0 g/dL)	3.2 (2.5 - 4.5 g/dL)	1 (1 - 4 ug/dL)	NA	212 (110-320 mg/dL)
* = no unit or normal range reported
N = Normal
NA = Not applicable
